# Supplementary material for: Regulation of the Fructose Transporter Gene Slc2a5 Expression by Glucose in Cultured Microglial Cells
Source: Int J Mol Sci. 2021 Nov 23;22(23):12668. doi: 10.3390/ijms222312668 (PMC8657830; doi:10.3390/ijms222312668)
Supplement: Supplementary file 1 [file ijms-22-12668-s001.zip]

Archive with 1 entries (1 files):
- ijms-1467222-supplementary.pdf
